# Supplementary material for: Matching optical flow to motor speed in virtual reality while running on a treadmill
Source: PLoS One. 2018 Apr 11;13(4):e0195781. doi: 10.1371/journal.pone.0195781 (PMC5895071; doi:10.1371/journal.pone.0195781)
Supplement: S1 Dataset — (CSV) [file pone.0195781.s001.csv]

Subject	TreadmillSpeed	OpticalFlowSpeed
S01	8	8.090385
S01	10	11.186538
S01	12	20.146154
S02	8	10.113462
S02	10	13.140385
S02	12	16.346154
S03	8	10.517308
S03	10	12.136538
S03	12	14.340385
S04	8	6.219231
S04	10	10.128846
S04	12	12.605769
S05	8	6.282692
S05	10	11.044231
S05	12	11.925
S06	8	14.655769
S06	10	14.001923
S06	12	26.840385
S07	8	11.061538
S07	10	15.711538
S07	12	20.101923
S08	8	7.180769
S08	10	9.707692
S08	12	12.790385
S09	8	8.915385
S09	10	10.755769
S09	12	11.240385
S10	8	10.571154
S10	10	15.775
S10	12	19.307692
S11	8	17.671154
S11	10	26.382692
S11	12	27.653846
S12	8	6.740385
S12	10	9.538462
S12	12	13.023077
